# Supplementary material for: Ce-MOF with Intrinsic Haloperoxidase-Like Activity for Ratiometric Colorimetric Detection of Hydrogen Peroxide
Source: Biosensors (Basel). 2021 Jun 23;11(7):204. doi: 10.3390/bios11070204 (PMC8301872; doi:10.3390/bios11070204)
Supplement: Supplementary file 1 [file biosensors-11-00204-s001.zip]

Archive with 1 entries (1 files):
- biosensors-1220496-supplementary.pdf
